# Supplementary material for: Fasting Blood Glucose-Based Novel Predictors in Detecting Metastases and Predicting Prognosis for Patients with PNENs
Source: J Pers Med. 2024 Jul 17;14(7):760. doi: 10.3390/jpm14070760 (PMC11277919; doi:10.3390/jpm14070760)
Supplement: Supplementary file 1 [file jpm-14-00760-s001.zip]

Archive with 1 entries (1 files):
- jpm-3044848-supplementary.pdf
